# Supplementary material for: ﻿Reticulation within Sporobolus: recognition of two new sections, Acinifolii and Thellungia, and a new genus, Hyalolemma (Poaceae, Chloridoideae, Zoysieae, Sporobolinae)
Source: PhytoKeys. 2025 Aug 11;261:99–123. doi: 10.3897/phytokeys.261.157741 (PMC12361921; doi:10.3897/phytokeys.261.157741)
Supplement: XML Treatment for Hyalolemma [file phytokeys.261.157741-treatment1.xml]

<!DOCTYPE tp:taxon-treatment
  PUBLIC "-//TaxonX//DTD Taxonomic Treatment Publishing DTD v0 20100105//EN" "tax-treatment-NSO.dtd">
<tp:taxon-treatment xmlns:tp="http://www.plazi.org/taxpub"><tp:treatment-meta><kwd-group><label>Taxon classification</label><kwd>
              <named-content content-type="kingdom">Plantae</named-content>
            </kwd><kwd>
              <named-content content-type="order">Poales</named-content>
            </kwd><kwd>
              <named-content content-type="family">Poaceae</named-content>
            </kwd></kwd-group><mixed-citation publication-type="journal"><person-group><name><surname>Peterson</surname><given-names>Paul M.</given-names></name><name><surname>Romaschenko</surname><given-names>Konstantin</given-names></name><name><surname>Soreng</surname><given-names>Robert J.</given-names></name><name><surname>Herrera Arrieta</surname><given-names>Yolanda</given-names></name></person-group><article-title>﻿Reticulation within <italic><tp:taxon-name><tp:taxon-name-part taxon-name-part-type="genus" reg="Sporobolus">Sporobolus</tp:taxon-name-part></tp:taxon-name></italic>: recognition of two new sections, <italic><tp:taxon-name><tp:taxon-name-part taxon-name-part-type="genus" reg="Sporobolus"/><tp:taxon-name-part taxon-name-part-type="section" reg="Acinifolii">Acinifolii</tp:taxon-name-part></tp:taxon-name></italic> and <italic><tp:taxon-name><tp:taxon-name-part taxon-name-part-type="genus" reg="Thellungia">Thellungia</tp:taxon-name-part></tp:taxon-name></italic>, and a new genus, <italic><tp:taxon-name><tp:taxon-name-part taxon-name-part-type="genus" reg="Hyalolemma">Hyalolemma</tp:taxon-name-part></tp:taxon-name></italic> (<tp:taxon-name><tp:taxon-name-part taxon-name-part-type="family">Poaceae</tp:taxon-name-part></tp:taxon-name>, <tp:taxon-name><tp:taxon-name-part taxon-name-part-type="subfamily">Chloridoideae</tp:taxon-name-part></tp:taxon-name>, <tp:taxon-name><tp:taxon-name-part taxon-name-part-type="tribe">Zoysieae</tp:taxon-name-part></tp:taxon-name>, <tp:taxon-name><tp:taxon-name-part taxon-name-part-type="subtribe">Sporobolinae</tp:taxon-name-part></tp:taxon-name>)</article-title><source>PhytoKeys</source><day>11</day><month>08</month><year>2025</year><volume>261</volume><fpage>99</fpage><lpage>123</lpage><pub-id pub-id-type="doi">10.3897/phytokeys.261.157741</pub-id></mixed-citation></tp:treatment-meta><tp:nomenclature><label>﻿</label><tp:taxon-name>
            <object-id xmlns:xlink="http://www.w3.org/1999/xlink" content-type="arpha" xlink:type="simple">7039D922-B982-5776-9BD1-1E9226AFA119</object-id>
            <tp:taxon-name-part taxon-name-part-type="genus" reg="Hyalolemma">Hyalolemma</tp:taxon-name-part>
            <object-id xmlns:xlink="http://www.w3.org/1999/xlink" content-type="ipni" xlink:type="simple">urn:lsid:ipni.org:names:77367026-1</object-id>
          </tp:taxon-name><tp:taxon-authority>P.M.Peterson, Romasch. &amp; Soreng, gen. nov.</tp:taxon-authority></tp:nomenclature><tp:treatment-sec sec-type="material" id="SECID0EZKBG"><title>Type.</title><p><italic><tp:taxon-name><tp:taxon-name-part taxon-name-part-type="genus" reg="Hyalolemma">Hyalolemma</tp:taxon-name-part><tp:taxon-name-part taxon-name-part-type="species" reg="somalensis">somalensis</tp:taxon-name-part></tp:taxon-name></italic> (Chiov.) P.M. Peterson, Romasch. &amp; Soreng ≡ <italic><tp:taxon-name><tp:taxon-name-part taxon-name-part-type="genus" reg="Sporobolus">Sporobolus</tp:taxon-name-part><tp:taxon-name-part taxon-name-part-type="species" reg="somalensis">somalensis</tp:taxon-name-part></tp:taxon-name></italic> Chiov.</p></tp:treatment-sec><tp:treatment-sec sec-type="description" id="SECID0EVLBG"><title>Description.</title><p>Cushion forming <bold><italic>perennials</italic></bold>, arising from stout, branching stolons densely clothed in imbricate cataphylls below, innovations extravaginal. <bold><italic>Culms</italic></bold> 6–30 cm tall, erect. <bold><italic>Leaf sheaths</italic></bold> open for most of their length, glabrous or with pustulate-based hairs, the hairs up to 3 mm long, hyaline; <bold><italic>ligules</italic></bold> ≤ 0.–4 mm long, a line of hairs; <bold><italic>blades</italic></bold> 0.5–8 cm long, 1.2–2.2 mm wide, flat, stiff, glaucus, and pungent, sometimes with pustulate hairs scattered along the margin. <bold><italic>Inflorescence</italic></bold> a panicle 2–13 cm long, 2–7 cm wide, ovate, diffuse, branches capillary. <bold><italic>Spikelets</italic></bold> 1.2–2.2 mm long, 1-flowered, lanceolate, laterally compressed to subterete; <bold><italic>glumes</italic></bold> shorter to as long as spikelet, hyaline; <bold><italic>lower glumes</italic></bold> 0.3–1.2 mm long, orbicular to narrowly oblong, apex obtuse to erose; <bold><italic>upper glumes</italic></bold> 0.7–2 mm long, 1-veined, oblong, apex obtuse; <bold><italic>lemmas</italic></bold> 1.2–2 mm long, oblong to ovate, 1- or 3-veined, when 3-veined the lateral veins only visible on lower ¼ to ½, hyaline, apex obtuse to truncate, often erose and minutely ciliate; <bold><italic>paleas</italic></bold> 2-veined. <bold><italic>Flowers</italic></bold> perfect; <bold><italic>lodicules</italic></bold> 2; <bold><italic>anthers</italic></bold> 1–2 mm long, 3, purplish; <bold><italic>ovary</italic></bold> glabrous. <bold><italic>Caryopses</italic></bold> 1.2–1.6 mm long, elliptic, brownish with a free pericarp.</p></tp:treatment-sec><tp:treatment-sec sec-type="etymology" id="SECID0EONBG"><title>Etymology.</title><p>The name is derived from the Greek “hyalos,” meaning hyaline or transparent, combined with lemma (Greek).</p></tp:treatment-sec><tp:treatment-sec sec-type="distribution" id="SECID0ETNBG"><title>Distribution.</title><p><italic><tp:taxon-name><tp:taxon-name-part taxon-name-part-type="genus" reg="Hyalolemma">Hyalolemma</tp:taxon-name-part></tp:taxon-name></italic> comprises two species found in northeastern Africa in Ethiopia and Somalia.</p></tp:treatment-sec></tp:taxon-treatment>
