# Supplementary material for: ﻿Reticulation within Sporobolus: recognition of two new sections, Acinifolii and Thellungia, and a new genus, Hyalolemma (Poaceae, Chloridoideae, Zoysieae, Sporobolinae)
Source: PhytoKeys. 2025 Aug 11;261:99–123. doi: 10.3897/phytokeys.261.157741 (PMC12361921; doi:10.3897/phytokeys.261.157741)
Supplement: XML Treatment for Hyalolemma somalensis [file phytokeys.261.157741-treatment3.xml]

<!DOCTYPE tp:taxon-treatment
  PUBLIC "-//TaxonX//DTD Taxonomic Treatment Publishing DTD v0 20100105//EN" "tax-treatment-NSO.dtd">
<tp:taxon-treatment xmlns:tp="http://www.plazi.org/taxpub"><tp:treatment-meta><kwd-group><label>Taxon classification</label><kwd>
              <named-content content-type="kingdom">Plantae</named-content>
            </kwd><kwd>
              <named-content content-type="order">Poales</named-content>
            </kwd><kwd>
              <named-content content-type="family">Poaceae</named-content>
            </kwd></kwd-group><mixed-citation publication-type="journal"><person-group><name><surname>Peterson</surname><given-names>Paul M.</given-names></name><name><surname>Romaschenko</surname><given-names>Konstantin</given-names></name><name><surname>Soreng</surname><given-names>Robert J.</given-names></name><name><surname>Herrera Arrieta</surname><given-names>Yolanda</given-names></name></person-group><article-title>﻿Reticulation within <italic><tp:taxon-name><tp:taxon-name-part taxon-name-part-type="genus" reg="Sporobolus">Sporobolus</tp:taxon-name-part></tp:taxon-name></italic>: recognition of two new sections, <italic><tp:taxon-name><tp:taxon-name-part taxon-name-part-type="genus" reg="Sporobolus"/><tp:taxon-name-part taxon-name-part-type="section" reg="Acinifolii">Acinifolii</tp:taxon-name-part></tp:taxon-name></italic> and <italic><tp:taxon-name><tp:taxon-name-part taxon-name-part-type="genus" reg="Thellungia">Thellungia</tp:taxon-name-part></tp:taxon-name></italic>, and a new genus, <italic><tp:taxon-name><tp:taxon-name-part taxon-name-part-type="genus" reg="Hyalolemma">Hyalolemma</tp:taxon-name-part></tp:taxon-name></italic> (<tp:taxon-name><tp:taxon-name-part taxon-name-part-type="family">Poaceae</tp:taxon-name-part></tp:taxon-name>, <tp:taxon-name><tp:taxon-name-part taxon-name-part-type="subfamily">Chloridoideae</tp:taxon-name-part></tp:taxon-name>, <tp:taxon-name><tp:taxon-name-part taxon-name-part-type="tribe">Zoysieae</tp:taxon-name-part></tp:taxon-name>, <tp:taxon-name><tp:taxon-name-part taxon-name-part-type="subtribe">Sporobolinae</tp:taxon-name-part></tp:taxon-name>)</article-title><source>PhytoKeys</source><day>11</day><month>08</month><year>2025</year><volume>261</volume><fpage>99</fpage><lpage>123</lpage><pub-id pub-id-type="doi">10.3897/phytokeys.261.157741</pub-id></mixed-citation></tp:treatment-meta><tp:nomenclature><label>﻿</label><tp:taxon-name>
            <object-id xmlns:xlink="http://www.w3.org/1999/xlink" content-type="arpha" xlink:type="simple">55A52384-D079-5477-8593-6D62667C89D1</object-id>
            <tp:taxon-name-part taxon-name-part-type="genus" reg="Hyalolemma">Hyalolemma</tp:taxon-name-part>
            <tp:taxon-name-part taxon-name-part-type="species" reg="somalensis">somalensis</tp:taxon-name-part>
            <object-id xmlns:xlink="http://www.w3.org/1999/xlink" content-type="ipni" xlink:type="simple">urn:lsid:ipni.org:names:77367029-1</object-id>
          </tp:taxon-name><tp:taxon-authority>(Chiov.) P.M.Peterson, Romasch. &amp; Soreng, comb. nov.</tp:taxon-authority><tp:nomenclature-citation-list><tp:nomenclature-citation><tp:taxon-name>
                <tp:taxon-name-part taxon-name-part-type="genus" reg="Sporobolus">Sporobolus</tp:taxon-name-part>
                <tp:taxon-name-part taxon-name-part-type="species" reg="somalensis">somalensis</tp:taxon-name-part>
              </tp:taxon-name><comment>Chiov., Annuario Reale Ist. Bot. Roma 6: 169. 1896. Type: Somali Ogaden, 7 Aug 1891, <italic>L. Robecchi-Brichetti 485</italic> (holotype: FT000424 [image!]; isotype: G00022752 [image!]).</comment></tp:nomenclature-citation><tp:nomenclature-citation><tp:taxon-name>
                <tp:taxon-name-part taxon-name-part-type="genus" reg="Sporobolus"/>
                <tp:taxon-name-part taxon-name-part-type="species" reg="variegatus"/>
              </tp:taxon-name><comment>= <tp:taxon-name><tp:taxon-name-part taxon-name-part-type="genus" reg="Sporobolus">Sporobolus</tp:taxon-name-part><tp:taxon-name-part taxon-name-part-type="species" reg="variegatus">variegatus</tp:taxon-name-part></tp:taxon-name> Stapf, Kew Bull. 1907: 218. 1907. Type: Somalia, Somaliland, found occasionally in small quantities between Veoholle and Upper Sheikh, Jul 1903, [Lieutenant Colonel] <italic>Appleton s.n.</italic> (holotype: K000365243 [image!]). </comment></tp:nomenclature-citation></tp:nomenclature-citation-list></tp:nomenclature></tp:taxon-treatment>
