# Supplementary material for: ﻿Reticulation within Sporobolus: recognition of two new sections, Acinifolii and Thellungia, and a new genus, Hyalolemma (Poaceae, Chloridoideae, Zoysieae, Sporobolinae)
Source: PhytoKeys. 2025 Aug 11;261:99–123. doi: 10.3897/phytokeys.261.157741 (PMC12361921; doi:10.3897/phytokeys.261.157741)
Supplement: XML Treatment for Sporobolus sect. Acinifolii P.M.Peterson, Romasch. & Soreng, sect. nov. [file phytokeys.261.157741-treatment4.xml]

<!DOCTYPE tp:taxon-treatment
  PUBLIC "-//TaxonX//DTD Taxonomic Treatment Publishing DTD v0 20100105//EN" "tax-treatment-NSO.dtd">
<tp:taxon-treatment xmlns:tp="http://www.plazi.org/taxpub"><tp:treatment-meta><kwd-group><label>Taxon classification</label><kwd>
              <named-content content-type="kingdom">Plantae</named-content>
            </kwd><kwd>
              <named-content content-type="order">Poales</named-content>
            </kwd><kwd>
              <named-content content-type="family">Poaceae</named-content>
            </kwd></kwd-group><mixed-citation publication-type="journal"><person-group><name><surname>Peterson</surname><given-names>Paul M.</given-names></name><name><surname>Romaschenko</surname><given-names>Konstantin</given-names></name><name><surname>Soreng</surname><given-names>Robert J.</given-names></name><name><surname>Herrera Arrieta</surname><given-names>Yolanda</given-names></name></person-group><article-title>﻿Reticulation within <italic><tp:taxon-name><tp:taxon-name-part taxon-name-part-type="genus" reg="Sporobolus">Sporobolus</tp:taxon-name-part></tp:taxon-name></italic>: recognition of two new sections, <italic><tp:taxon-name><tp:taxon-name-part taxon-name-part-type="genus" reg="Sporobolus"/><tp:taxon-name-part taxon-name-part-type="section" reg="Acinifolii">Acinifolii</tp:taxon-name-part></tp:taxon-name></italic> and <italic><tp:taxon-name><tp:taxon-name-part taxon-name-part-type="genus" reg="Thellungia">Thellungia</tp:taxon-name-part></tp:taxon-name></italic>, and a new genus, <italic><tp:taxon-name><tp:taxon-name-part taxon-name-part-type="genus" reg="Hyalolemma">Hyalolemma</tp:taxon-name-part></tp:taxon-name></italic> (<tp:taxon-name><tp:taxon-name-part taxon-name-part-type="family">Poaceae</tp:taxon-name-part></tp:taxon-name>, <tp:taxon-name><tp:taxon-name-part taxon-name-part-type="subfamily">Chloridoideae</tp:taxon-name-part></tp:taxon-name>, <tp:taxon-name><tp:taxon-name-part taxon-name-part-type="tribe">Zoysieae</tp:taxon-name-part></tp:taxon-name>, <tp:taxon-name><tp:taxon-name-part taxon-name-part-type="subtribe">Sporobolinae</tp:taxon-name-part></tp:taxon-name>)</article-title><source>PhytoKeys</source><day>11</day><month>08</month><year>2025</year><volume>261</volume><fpage>99</fpage><lpage>123</lpage><pub-id pub-id-type="doi">10.3897/phytokeys.261.157741</pub-id></mixed-citation></tp:treatment-meta><tp:nomenclature><label>﻿</label><tp:taxon-name>
            <object-id xmlns:xlink="http://www.w3.org/1999/xlink" content-type="arpha" xlink:type="simple">18C55241-AAA3-5843-B483-B49D899FFF17</object-id>
            <tp:taxon-name-part taxon-name-part-type="genus" reg="Sporobolus">Sporobolus</tp:taxon-name-part>
            <tp:taxon-name-part taxon-name-part-type="infraspecific-rank">sect.</tp:taxon-name-part>
            <tp:taxon-name-part taxon-name-part-type="section" reg="Acinifolii">Acinifolii</tp:taxon-name-part>
            <tp:taxon-name-part taxon-name-part-type="authority">P.M.Peterson, Romasch. &amp; Soreng,</tp:taxon-name-part>
            <tp:taxon-name-part taxon-name-part-type="infraspecific-rank">sect. nov.</tp:taxon-name-part>
            <object-id xmlns:xlink="http://www.w3.org/1999/xlink" content-type="ipni" xlink:type="simple">urn:lsid:ipni.org:names:77367030-1</object-id>
          </tp:taxon-name></tp:nomenclature><tp:treatment-sec sec-type="material" id="SECID0ELWBG"><title>Type.</title><p><italic><tp:taxon-name><tp:taxon-name-part taxon-name-part-type="genus" reg="Sporobolus">Sporobolus</tp:taxon-name-part><tp:taxon-name-part taxon-name-part-type="species" reg="acinifolius">acinifolius</tp:taxon-name-part></tp:taxon-name></italic> Stapf, Fl. Cap. 7: 581. 1900.</p></tp:treatment-sec><tp:treatment-sec sec-type="description" id="SECID0E3WBG"><title>Description.</title><p>Mat forming <bold><italic>perennials</italic></bold> with elongated and much branched or short rhizomes, innovations intravaginal. <bold><italic>Culms</italic></bold> 6–43 cm long with 1–5 nodes, glabrous. <bold><italic>Leaf sheaths</italic></bold> open for most of their length; <bold><italic>ligules</italic></bold> 0.2–0.3 mm long, a line of hairs; <bold><italic>blades</italic></bold> 0.5–12 cm long, 1–3 mm wide, flat, glabrous, apex obtuse to acuminate, occasionally with cartilaginous margins. <bold><italic>Inflorescence</italic></bold> a panicle 2–15 cm long, open with effuse to capillary or sometimes dichotomously branched or spiciform with loosely ascending branches. <bold><italic>Spikelets</italic></bold> 1–2.5 mm long, 1-flowered, lanceolate, subterete; <bold><italic>glumes</italic></bold> shorter to as long as the spikelet, 1-veined, hyaline or sometimes membranous; <bold><italic>lower glumes</italic></bold> 0.25–0.5 as long as upper glumes; <bold><italic>upper glumes</italic></bold> 0.5–1 as long as the floret, apex acute to obtuse; <bold><italic>lemmas</italic></bold> 1–2.5 mm long, 1- or 3-veined, ovate, membranous, apex obtuse to acute; <bold><italic>paleas</italic></bold> 2-veined. <bold><italic>Flowers</italic></bold> perfect; <bold><italic>lodicules</italic></bold> 2; <bold><italic>anthers</italic></bold> 0.7–1.9 mm long; <bold><italic>ovary</italic></bold> glabrous. <bold><italic>Caryopses</italic></bold> 0.8–1.1 mm long, ellipsoid to globose, brownish with a free pericarp.</p></tp:treatment-sec><tp:treatment-sec sec-type="Species" id="SECID0EVYBG"><title>Species.</title><p><italic><tp:taxon-name><tp:taxon-name-part taxon-name-part-type="genus" reg="Sporobolus">Sporobolus</tp:taxon-name-part><tp:taxon-name-part taxon-name-part-type="species" reg="acinifolius">acinifolius</tp:taxon-name-part></tp:taxon-name></italic>, <italic><tp:taxon-name><tp:taxon-name-part taxon-name-part-type="genus" reg="Sporobolus">S.</tp:taxon-name-part><tp:taxon-name-part taxon-name-part-type="species" reg="albicans">albicans</tp:taxon-name-part></tp:taxon-name></italic>, <italic><tp:taxon-name><tp:taxon-name-part taxon-name-part-type="genus" reg="Sporobolus">S.</tp:taxon-name-part><tp:taxon-name-part taxon-name-part-type="species" reg="tenellus">tenellus</tp:taxon-name-part></tp:taxon-name></italic>.</p></tp:treatment-sec><tp:treatment-sec sec-type="distribution" id="SECID0E3ZBG"><title>Distribution.</title><p>Southern Africa.</p></tp:treatment-sec></tp:taxon-treatment>
