# Supplementary material for: ﻿Reticulation within Sporobolus: recognition of two new sections, Acinifolii and Thellungia, and a new genus, Hyalolemma (Poaceae, Chloridoideae, Zoysieae, Sporobolinae)
Source: PhytoKeys. 2025 Aug 11;261:99–123. doi: 10.3897/phytokeys.261.157741 (PMC12361921; doi:10.3897/phytokeys.261.157741)
Supplement: XML Treatment for Sporobolus sect. Thellungia [file phytokeys.261.157741-treatment5.xml]

<!DOCTYPE tp:taxon-treatment
  PUBLIC "-//TaxonX//DTD Taxonomic Treatment Publishing DTD v0 20100105//EN" "tax-treatment-NSO.dtd">
<tp:taxon-treatment xmlns:tp="http://www.plazi.org/taxpub"><tp:treatment-meta><kwd-group><label>Taxon classification</label><kwd>
              <named-content content-type="kingdom">Plantae</named-content>
            </kwd><kwd>
              <named-content content-type="order">Poales</named-content>
            </kwd><kwd>
              <named-content content-type="family">Poaceae</named-content>
            </kwd></kwd-group><mixed-citation publication-type="journal"><person-group><name><surname>Peterson</surname><given-names>Paul M.</given-names></name><name><surname>Romaschenko</surname><given-names>Konstantin</given-names></name><name><surname>Soreng</surname><given-names>Robert J.</given-names></name><name><surname>Herrera Arrieta</surname><given-names>Yolanda</given-names></name></person-group><article-title>﻿Reticulation within <italic><tp:taxon-name><tp:taxon-name-part taxon-name-part-type="genus" reg="Sporobolus">Sporobolus</tp:taxon-name-part></tp:taxon-name></italic>: recognition of two new sections, <italic><tp:taxon-name><tp:taxon-name-part taxon-name-part-type="genus" reg="Sporobolus"/><tp:taxon-name-part taxon-name-part-type="section" reg="Acinifolii">Acinifolii</tp:taxon-name-part></tp:taxon-name></italic> and <italic><tp:taxon-name><tp:taxon-name-part taxon-name-part-type="genus" reg="Thellungia">Thellungia</tp:taxon-name-part></tp:taxon-name></italic>, and a new genus, <italic><tp:taxon-name><tp:taxon-name-part taxon-name-part-type="genus" reg="Hyalolemma">Hyalolemma</tp:taxon-name-part></tp:taxon-name></italic> (<tp:taxon-name><tp:taxon-name-part taxon-name-part-type="family">Poaceae</tp:taxon-name-part></tp:taxon-name>, <tp:taxon-name><tp:taxon-name-part taxon-name-part-type="subfamily">Chloridoideae</tp:taxon-name-part></tp:taxon-name>, <tp:taxon-name><tp:taxon-name-part taxon-name-part-type="tribe">Zoysieae</tp:taxon-name-part></tp:taxon-name>, <tp:taxon-name><tp:taxon-name-part taxon-name-part-type="subtribe">Sporobolinae</tp:taxon-name-part></tp:taxon-name>)</article-title><source>PhytoKeys</source><day>11</day><month>08</month><year>2025</year><volume>261</volume><fpage>99</fpage><lpage>123</lpage><pub-id pub-id-type="doi">10.3897/phytokeys.261.157741</pub-id></mixed-citation></tp:treatment-meta><tp:nomenclature><label>﻿</label><tp:taxon-name>
            <object-id xmlns:xlink="http://www.w3.org/1999/xlink" content-type="arpha" xlink:type="simple">8467329F-75BD-5297-B1E7-599B0E283DE0</object-id>
            <tp:taxon-name-part taxon-name-part-type="genus" reg="Sporobolus">Sporobolus</tp:taxon-name-part>
            <tp:taxon-name-part taxon-name-part-type="infraspecific-rank">sect.</tp:taxon-name-part>
            <tp:taxon-name-part taxon-name-part-type="section" reg="Thellungia">Thellungia</tp:taxon-name-part>
            <object-id xmlns:xlink="http://www.w3.org/1999/xlink" content-type="ipni" xlink:type="simple">urn:lsid:ipni.org:names:77367032-1</object-id>
          </tp:taxon-name><tp:taxon-authority>(Stapf) P.M.Peterson, Romasch. &amp; Soreng, comb. et stat. nov.</tp:taxon-authority></tp:nomenclature><tp:treatment-sec sec-type="material" id="SECID0EV2BG"><title>Type.</title><p><italic><tp:taxon-name><tp:taxon-name-part taxon-name-part-type="genus" reg="Sporobolus">Sporobolus</tp:taxon-name-part><tp:taxon-name-part taxon-name-part-type="species" reg="advenus">advenus</tp:taxon-name-part></tp:taxon-name></italic> (Stapf) P.M. Peterson, Taxon 63(3): 1232. 2014 ≡ <italic><tp:taxon-name><tp:taxon-name-part taxon-name-part-type="genus" reg="Thellungia">Thellungia</tp:taxon-name-part><tp:taxon-name-part taxon-name-part-type="species" reg="advena">advena</tp:taxon-name-part></tp:taxon-name></italic> Stapf ≡ <italic><tp:taxon-name><tp:taxon-name-part taxon-name-part-type="genus" reg="Eragrostis">Eragrostis</tp:taxon-name-part><tp:taxon-name-part taxon-name-part-type="species" reg="advena">advena</tp:taxon-name-part></tp:taxon-name></italic> (Stapf) S.M. Phillips.</p></tp:treatment-sec><tp:treatment-sec sec-type="description" id="SECID0E33BG"><title>Description.</title><p>Caespitose <bold><italic>perennials</italic></bold> often with short to long rhizomes; innovations mostly intravaginal. <bold><italic>Culms</italic></bold> 60–300 cm tall, erect, sometimes geniculately ascending. <bold><italic>Leaf sheaths</italic></bold> open for most of their length, glabrous, sometimes coriaceous near base; <bold><italic>ligules</italic></bold> 0.1–0.8 mm long, a line of hairs; <bold><italic>blades</italic></bold> 10–30 cm long, (0.5–) 1–6 mm wide, flat to involute, sometimes convolute and filiform, smooth, scabrous near the margins, glabrous. <bold><italic>Inflorescence</italic></bold> a panicle 5–50 cm long, spiciform and contracted (<italic><tp:taxon-name><tp:taxon-name-part taxon-name-part-type="genus" reg="Sporobolus">S.</tp:taxon-name-part><tp:taxon-name-part taxon-name-part-type="species" reg="advenus">advenus</tp:taxon-name-part></tp:taxon-name></italic>, <italic><tp:taxon-name><tp:taxon-name-part taxon-name-part-type="genus" reg="Sporobolus">S.</tp:taxon-name-part><tp:taxon-name-part taxon-name-part-type="species" reg="megalospermus">megalospermus</tp:taxon-name-part></tp:taxon-name></italic>, sometimes <italic><tp:taxon-name><tp:taxon-name-part taxon-name-part-type="genus" reg="Sporobolus">S.</tp:taxon-name-part><tp:taxon-name-part taxon-name-part-type="species" reg="ramigerus">ramigerus</tp:taxon-name-part></tp:taxon-name></italic>) or open (<italic><tp:taxon-name><tp:taxon-name-part taxon-name-part-type="genus" reg="Sporobolus">S.</tp:taxon-name-part><tp:taxon-name-part taxon-name-part-type="species" reg="collinus">collinus</tp:taxon-name-part></tp:taxon-name></italic>), diffuse, ovate. <bold><italic>Spikelets</italic></bold> 3–17 mm long, 2–15 (–27)-flowered, linear, lanceolate, ovate to oblong, occasionally cleistogamous, sometimes with a rachilla extension (<italic><tp:taxon-name><tp:taxon-name-part taxon-name-part-type="genus" reg="Sporobolus">S.</tp:taxon-name-part><tp:taxon-name-part taxon-name-part-type="species" reg="advenus">advenus</tp:taxon-name-part></tp:taxon-name></italic>); <bold><italic>glumes</italic></bold> shorter than the spikelet, 1-veined; <bold><italic>lower glumes</italic></bold> 0.5–0.9 as long as the upper glume; <bold><italic>upper glumes</italic></bold> 1.25–4 mm long, apex acute to obtuse; <bold><italic>lemmas</italic></bold> 1.8–3 mm long, 3-veined, sometimes 1-veined, ovate or lanceolate, hyaline, membranous to cartilaginous, often olive-green to dark greenish purple, apex acute, sometimes obtuse to truncate; <bold><italic>paleas</italic></bold> 1/2 to as long as the lemma, 2-veined, with wide flaps usually wider than the body and usually splitting along the midline; <bold><italic>Flowers</italic></bold> perfect; <bold><italic>lodicules</italic></bold> 2, cuneate; <bold><italic>stamens</italic></bold> 3, <bold><italic>anthers</italic></bold> 0.3–2 mm long, usually greenish; <bold><italic>ovary</italic></bold> glabrous. <bold><italic>Caryopses</italic></bold> 0.9–1.2 mm long, 3- or 4-angled, strongly laterally compressed to ovoid, globose, sometimes stipitate (<italic><tp:taxon-name><tp:taxon-name-part taxon-name-part-type="genus" reg="Sporobolus">S.</tp:taxon-name-part><tp:taxon-name-part taxon-name-part-type="species" reg="ramigerus">ramigerus</tp:taxon-name-part></tp:taxon-name></italic>) with a free pericarp.</p></tp:treatment-sec><tp:treatment-sec sec-type="Species" id="SECID0E2AAI"><title>Species.</title><p><italic><tp:taxon-name><tp:taxon-name-part taxon-name-part-type="genus" reg="Sporobolus">Sporobolus</tp:taxon-name-part><tp:taxon-name-part taxon-name-part-type="species" reg="advenus">advenus</tp:taxon-name-part></tp:taxon-name></italic>, <italic><tp:taxon-name><tp:taxon-name-part taxon-name-part-type="genus" reg="Sporobolus">S.</tp:taxon-name-part><tp:taxon-name-part taxon-name-part-type="species" reg="megalospermus">megalospermus</tp:taxon-name-part></tp:taxon-name></italic>, <italic><tp:taxon-name><tp:taxon-name-part taxon-name-part-type="genus" reg="Sporobolus">S.</tp:taxon-name-part><tp:taxon-name-part taxon-name-part-type="species" reg="ramigerus">ramigerus</tp:taxon-name-part></tp:taxon-name></italic>, and one more below.</p></tp:treatment-sec><tp:treatment-sec sec-type="distribution" id="SECID0ECCAI"><title>Distribution.</title><p>Australasia and Central Asia.</p></tp:treatment-sec></tp:taxon-treatment>
