# Supplementary material for: ﻿Reticulation within Sporobolus: recognition of two new sections, Acinifolii and Thellungia, and a new genus, Hyalolemma (Poaceae, Chloridoideae, Zoysieae, Sporobolinae)
Source: PhytoKeys. 2025 Aug 11;261:99–123. doi: 10.3897/phytokeys.261.157741 (PMC12361921; doi:10.3897/phytokeys.261.157741)
Supplement: XML Treatment for Sporobolus collinus [file phytokeys.261.157741-treatment6.xml]

<!DOCTYPE tp:taxon-treatment
  PUBLIC "-//TaxonX//DTD Taxonomic Treatment Publishing DTD v0 20100105//EN" "tax-treatment-NSO.dtd">
<tp:taxon-treatment xmlns:tp="http://www.plazi.org/taxpub"><tp:treatment-meta><kwd-group><label>Taxon classification</label><kwd>
              <named-content content-type="kingdom">Plantae</named-content>
            </kwd><kwd>
              <named-content content-type="order">Poales</named-content>
            </kwd><kwd>
              <named-content content-type="family">Poaceae</named-content>
            </kwd></kwd-group><mixed-citation publication-type="journal"><person-group><name><surname>Peterson</surname><given-names>Paul M.</given-names></name><name><surname>Romaschenko</surname><given-names>Konstantin</given-names></name><name><surname>Soreng</surname><given-names>Robert J.</given-names></name><name><surname>Herrera Arrieta</surname><given-names>Yolanda</given-names></name></person-group><article-title>﻿Reticulation within <italic><tp:taxon-name><tp:taxon-name-part taxon-name-part-type="genus" reg="Sporobolus">Sporobolus</tp:taxon-name-part></tp:taxon-name></italic>: recognition of two new sections, <italic><tp:taxon-name><tp:taxon-name-part taxon-name-part-type="genus" reg="Sporobolus"/><tp:taxon-name-part taxon-name-part-type="section" reg="Acinifolii">Acinifolii</tp:taxon-name-part></tp:taxon-name></italic> and <italic><tp:taxon-name><tp:taxon-name-part taxon-name-part-type="genus" reg="Thellungia">Thellungia</tp:taxon-name-part></tp:taxon-name></italic>, and a new genus, <italic><tp:taxon-name><tp:taxon-name-part taxon-name-part-type="genus" reg="Hyalolemma">Hyalolemma</tp:taxon-name-part></tp:taxon-name></italic> (<tp:taxon-name><tp:taxon-name-part taxon-name-part-type="family">Poaceae</tp:taxon-name-part></tp:taxon-name>, <tp:taxon-name><tp:taxon-name-part taxon-name-part-type="subfamily">Chloridoideae</tp:taxon-name-part></tp:taxon-name>, <tp:taxon-name><tp:taxon-name-part taxon-name-part-type="tribe">Zoysieae</tp:taxon-name-part></tp:taxon-name>, <tp:taxon-name><tp:taxon-name-part taxon-name-part-type="subtribe">Sporobolinae</tp:taxon-name-part></tp:taxon-name>)</article-title><source>PhytoKeys</source><day>11</day><month>08</month><year>2025</year><volume>261</volume><fpage>99</fpage><lpage>123</lpage><pub-id pub-id-type="doi">10.3897/phytokeys.261.157741</pub-id></mixed-citation></tp:treatment-meta><tp:nomenclature><label>﻿</label><tp:taxon-name>
            <object-id xmlns:xlink="http://www.w3.org/1999/xlink" content-type="arpha" xlink:type="simple">7299AA06-2B47-5FD5-8B88-F590BFC51515</object-id>
            <tp:taxon-name-part taxon-name-part-type="genus" reg="Sporobolus">Sporobolus</tp:taxon-name-part>
            <tp:taxon-name-part taxon-name-part-type="species" reg="collinus">collinus</tp:taxon-name-part>
            <object-id xmlns:xlink="http://www.w3.org/1999/xlink" content-type="ipni" xlink:type="simple">urn:lsid:ipni.org:names:77367031-1</object-id>
          </tp:taxon-name><tp:taxon-authority>(Trin.) P.M.Peterson, Romasch. &amp; Soreng, comb. nov.</tp:taxon-authority><tp:nomenclature-citation-list><tp:nomenclature-citation><tp:taxon-name>
                <tp:taxon-name-part taxon-name-part-type="genus" reg="Eragrostis">Eragrostis</tp:taxon-name-part>
                <tp:taxon-name-part taxon-name-part-type="species" reg="collina">collina</tp:taxon-name-part>
              </tp:taxon-name><comment>Trin., Mém. Acad. Imp. Sci. St.-Pétersbourg, Sér. 6, Sci. Math. 1(4): 413. 1830 ≡ <tp:taxon-name><tp:taxon-name-part taxon-name-part-type="genus" reg="Poa">Poa</tp:taxon-name-part><tp:taxon-name-part taxon-name-part-type="species" reg="collina">collina</tp:taxon-name-part></tp:taxon-name> (Trin.) K. Koch, Linnaea 21(4): 405. 1848, nom. illeg. hom., non <tp:taxon-name><tp:taxon-name-part taxon-name-part-type="genus" reg="Poa">Poa</tp:taxon-name-part><tp:taxon-name-part taxon-name-part-type="species" reg="collina">collina</tp:taxon-name-part></tp:taxon-name> Host. ≡ <tp:taxon-name><tp:taxon-name-part taxon-name-part-type="genus" reg="Poa">Poa</tp:taxon-name-part><tp:taxon-name-part taxon-name-part-type="species" reg="tatarica">tatarica</tp:taxon-name-part></tp:taxon-name> Fisch. ex Griseb., Bess. Cat. Krzem. Suppl. 2: 13. 1814, nom. nud. ≡ <tp:taxon-name><tp:taxon-name-part taxon-name-part-type="genus" reg="Eragrostis">Eragrostis</tp:taxon-name-part><tp:taxon-name-part taxon-name-part-type="species" reg="tatarica">tatarica</tp:taxon-name-part></tp:taxon-name> (Fisch. ex Griseb.) Nevski, Trudy Bot. Inst. Akad. Nauk S.S.S.R., Ser. 1, Fl. Sist. Vyssh. Rast.: 226. 1937 ≡ <tp:taxon-name><tp:taxon-name-part taxon-name-part-type="genus" reg="Eragrostis">Eragrostis</tp:taxon-name-part><tp:taxon-name-part taxon-name-part-type="species" reg="tatarica">tatarica</tp:taxon-name-part></tp:taxon-name> (Fisch. ex Griseb.) Henrard, Blumea 3(3): 425. 1940, isonym. Type: Persia, E deserto Rhymnico, Hbr. Gorenki, <italic>F.E.L. Fischer s.n.</italic> (lectotype, designated here: LE-TRIN-2319.06 [microfiche image!]).</comment></tp:nomenclature-citation><tp:nomenclature-citation><tp:taxon-name>
                <tp:taxon-name-part taxon-name-part-type="genus" reg="Aira"/>
                <tp:taxon-name-part taxon-name-part-type="species" reg="arundinacea"/>
              </tp:taxon-name><comment>= <tp:taxon-name><tp:taxon-name-part taxon-name-part-type="genus" reg="Aira">Aira</tp:taxon-name-part><tp:taxon-name-part taxon-name-part-type="species" reg="arundinacea">arundinacea</tp:taxon-name-part></tp:taxon-name> L., Sp. Pl. 1: 64. 1753 ≡ <tp:taxon-name><tp:taxon-name-part taxon-name-part-type="genus" reg="Festuca">Festuca</tp:taxon-name-part><tp:taxon-name-part taxon-name-part-type="species" reg="arundinacea">arundinacea</tp:taxon-name-part></tp:taxon-name> (L.) Lilj., Utkast Sv. Fl. (ed. 2): 47. 1798, hom. Illeg, non <tp:taxon-name><tp:taxon-name-part taxon-name-part-type="genus" reg="Festuca">Festuca</tp:taxon-name-part><tp:taxon-name-part taxon-name-part-type="species" reg="arundinacea">arundinacea</tp:taxon-name-part></tp:taxon-name> Schreb. ≡ <tp:taxon-name><tp:taxon-name-part taxon-name-part-type="genus" reg="Poa">Poa</tp:taxon-name-part><tp:taxon-name-part taxon-name-part-type="species" reg="arundinacea">arundinacea</tp:taxon-name-part></tp:taxon-name> (L.) Link, Hort. Berol. [Link] 1: 176. 1827 ≡ <tp:taxon-name><tp:taxon-name-part taxon-name-part-type="genus" reg="Eragrostis">Eragrostis</tp:taxon-name-part><tp:taxon-name-part taxon-name-part-type="species" reg="arundinacea">arundinacea</tp:taxon-name-part></tp:taxon-name> (L.) Roshev., Fl. SSSR 2: 319. 1934 ≡ <tp:taxon-name><tp:taxon-name-part taxon-name-part-type="genus" reg="Boriskellera">Boriskellera</tp:taxon-name-part><tp:taxon-name-part taxon-name-part-type="species" reg="arundinacea">arundinacea</tp:taxon-name-part></tp:taxon-name> (L.) Terechov, Del. Sem. Hort. Reg. Bot. Kujbyshev: 13. 1938 ≡ <tp:taxon-name><tp:taxon-name-part taxon-name-part-type="genus" reg="Psilantha">Psilantha</tp:taxon-name-part><tp:taxon-name-part taxon-name-part-type="species" reg="arundinacea">arundinacea</tp:taxon-name-part></tp:taxon-name> (L.) Tzvelev, Bot. Zhurn. (Moscow &amp; Leningrad) 53: 311. 1968. Type: Turkey, Aras Valley, 1100–1200 m, 19 Jul 1966, <italic>P.H. Davis 46876</italic> (neotype, designated by S.A. Renvoize in <xref ref-type="bibr" rid="B6">Cafferty et al. 2000</xref>, Taxon 49(2): 244: K; isoneotype: E, US-2597835!). </comment></tp:nomenclature-citation></tp:nomenclature-citation-list></tp:nomenclature><tp:treatment-sec sec-type="notes" id="SECID0EJIAI"><title>Notes.</title><p>We are rejecting the earlier lectotype by <xref ref-type="bibr" rid="B58">Tzvelev (1976)</xref> in Zlaki SSSR 635. Nauka Publishers, Leningrad Section, Leningrad, designating <italic>Snowitz 518</italic> as the lectotype for <italic><tp:taxon-name><tp:taxon-name-part taxon-name-part-type="genus" reg="Eragrostis">Eragrostis</tp:taxon-name-part><tp:taxon-name-part taxon-name-part-type="species" reg="collina">collina</tp:taxon-name-part></tp:taxon-name></italic> because it was not mentioned by Trinius in the original publication.</p></tp:treatment-sec><ref-list><ref id="B6"><mixed-citation xmlns:xlink="http://www.w3.org/1999/xlink" xlink:type="simple"><person-group><name name-style="western"><surname>Cafferty</surname><given-names>S</given-names></name><name name-style="western"><surname>Jarvis</surname><given-names>CE</given-names></name><name name-style="western"><surname>Turland</surname><given-names>NJ</given-names></name></person-group> (<year>2000</year>) <article-title>Typification of Linnaean plant names in the <tp:taxon-name><tp:taxon-name-part taxon-name-part-type="family">Poaceae</tp:taxon-name-part></tp:taxon-name> (<tp:taxon-name><tp:taxon-name-part taxon-name-part-type="family">Gramineae</tp:taxon-name-part></tp:taxon-name>).</article-title><source>Taxon</source><volume>49</volume>(<issue>2</issue>): <fpage>239</fpage>–<lpage>260</lpage>. <ext-link xlink:href="10.2307/1223839" ext-link-type="doi" xlink:type="simple">https://doi.org/10.2307/1223839</ext-link></mixed-citation></ref><ref id="B58"><mixed-citation xmlns:xlink="http://www.w3.org/1999/xlink" xlink:type="simple"><person-group><name name-style="western"><surname>Tzvelev</surname><given-names>NN</given-names></name></person-group> (<year>1976</year>) Zlaki SSSR. Nauka Publishers, Leningrad, Russia [English translation: 1983. Grasses of the Soviet Union. Part 2. Amerind Publishing Co., New Delhi, India]</mixed-citation></ref></ref-list></tp:taxon-treatment>
